# Supplementary material for: Circulating miR-499a and miR-125b as Potential Predictors of Left Ventricular Ejection Fraction Improvement after Cardiac Resynchronization Therapy
Source: Cells. 2022 Jan 13;11(2):271. doi: 10.3390/cells11020271 (PMC8773679; doi:10.3390/cells11020271)
Supplement: Supplementary file 1 [file cells-11-00271-s001.zip]

Archive with 1 entries (1 files):
- cells-1489898-supplementary.pdf
